# Supplementary material for: Prognostic Analysis of Human Pluripotent Stem Cells Based on Their Morphological Portrait and Expression of Pluripotent Markers
Source: Int J Mol Sci. 2022 Oct 26;23(21):12902. doi: 10.3390/ijms232112902 (PMC9656397; doi:10.3390/ijms232112902)
Supplement: Supplementary file 1 [file ijms-23-12902-s001.zip]

Archive with 1 entries (1 files):
- ijms-1945337-supplementary.pdf
